# Supplementary material for: Genetic variability in response to amyloid beta deposition influences Alzheimer’s disease risk
Source: Brain Commun. 2019 Oct 10;1(1):fcz022. doi: 10.1093/braincomms/fcz022 (PMC7145452; doi:10.1093/braincomms/fcz022)
Supplement: fcz022_Supplementary_Data [file fcz022_supplementary_data.zip]

Archive with 6 entries (6 files):
- Supplementary Table 4 Coloc of AD GWAS loci with eQTLs.xlsx
- Supplementary Table 5 Genes expressed significantly more abundantly in human microglia.xlsx
- Supplementary material.pdf
- Supplementary Table 1 All genes in immune module.xlsx
- Supplementary Table 2 Genes showing the tightest expression response.xlsx
- Supplementary Table 3 Putative risk genes in entire immune module.xlsx
