# Supplementary material for: Genetic variability in response to amyloid beta deposition influences Alzheimer’s disease risk
Source: Brain Commun. 2019 Oct 10;1(1):fcz022. doi: 10.1093/braincomms/fcz022 (PMC7145452; doi:10.1093/braincomms/fcz022)
Supplement: fcz022_Supplementary_Data [file fcz022_supplementary_data.zip › Supplementary Table 4 Coloc of AD GWAS loci with eQTLs.xlsx]

## Sheet: ColumnDescriptions
Supplementary Table 4 Colocalisation of AD GWAS loci with eQTLs derived from baseline and stimulated iPSC-derived macrophages and human-derived monocytes.
Column Name	Description
GWAS	GWAS name
probe.ID	Illumina probe ID (in the case of the Kim-Hellmuth dataset)
Condition	Immunostimulant applied
Gene	Gene name
nsnps	Number of overlapping SNPs between the GWAS and eQTL dataset
PP.H0	Posterior probability of hypothesis 0: No association with either trait
PP.H1	Posterior probability of hypothesis 1: Association with trait 1, not with trait 2
PP.H2	Posterior probability of hypothesis 2: Association with trait 2, not with trait 1
PP.H3	Posterior probability of hypothesis 3: Association with trait 1 and trait 2, two independent SNPs
PP.H4	Posterior probability of hypothesis 3: Association with trait 1 and trait 2, one shared SNP
sum_PPH3_PPH4	Sum of PP.H3 and PP.H4
ratio_PPH4_PPH3	Ratio of PP.H4 to PP.H3

## Sheet: Alasoo
GWAS	Condition	Gene	nsnps	PP.H0	PP.H1	PP.H2	PP.H3	PP.H4	sum_PPH3_PPH4	ratio_PPH4_PPH3
AD	IFNg	GAL3ST4	866	0.25024	0.607557	0.02216	0.0537357	0.0663073	0.120043	1.23395
AD	IFNg_SL1344	GAL3ST4	866	0.254883	0.61883	0.0201642	0.0488993	0.0572238	0.106123	1.17024
AD	naive	GAL3ST4	866	0.256196	0.622016	0.0197203	0.0478247	0.0542432	0.102068	1.13421
AD	SL1344	GAL3ST4	866	0.257154	0.624343	0.020379	0.0494293	0.0486954	0.0981246	0.985153
AD	IFNg	HLA-DOB	2852	0.000193269	0.566418	0.000115974	0.339796	0.0934762	0.433272	0.275095
AD	IFNg_SL1344	HLA-DOB	2852	0.000219752	0.644035	9.92015e-05	0.290668	0.0649784	0.355646	0.223549
AD	naive	HLA-DOB	2852	0.000233279	0.683677	8.54236e-05	0.250288	0.0657163	0.316004	0.262563
AD	SL1344	HLA-DOB	2852	0.000235563	0.69037	7.97574e-05	0.233672	0.0756427	0.309314	0.323714
AD	IFNg	ITGAM	1227	0.702673	0.134568	0.118609	0.0226932	0.0214566	0.0441498	0.945506
AD	IFNg_SL1344	ITGAM	1227	0.723042	0.138469	0.0990517	0.0189488	0.0204887	0.0394376	1.08127
AD	naive	ITGAM	1227	0.737783	0.141292	0.0911918	0.0174518	0.0122812	0.029733	0.703724
AD	SL1344	ITGAM	1227	0.725739	0.138986	0.0975481	0.0186623	0.0190654	0.0377277	1.0216
AD	IFNg	LAPTM5	2194	0.726524	0.07904	0.167989	0.0182676	0.0081795	0.0264471	0.44776
AD	IFNg_SL1344	LAPTM5	2194	0.742935	0.0808253	0.151846	0.0165117	0.00788256	0.0243942	0.477392
AD	naive	LAPTM5	2194	0.740033	0.0805097	0.155332	0.0168917	0.00723287	0.0241246	0.428191
AD	SL1344	LAPTM5	2194	0.717473	0.0780553	0.17759	0.0193128	0.00756904	0.0268818	0.391919
AD	IFNg	LILRB4	1553	0.691796	0.165645	0.10247	0.0245202	0.015568	0.0400882	0.634908
AD	IFNg_SL1344	LILRB4	1553	0.686172	0.164299	0.106719	0.0255357	0.0172746	0.0428103	0.676489
AD	naive	LILRB4	1553	0.693347	0.166017	0.10185	0.0243728	0.0144137	0.0387865	0.591383
AD	SL1344	LILRB4	1553	0.691142	0.165489	0.103528	0.024774	0.0150664	0.0398404	0.608154
AD	IFNg	OAS1	1250	0.315118	0.456431	0.0525073	0.075954	0.0999899	0.175944	1.31645
AD	IFNg_SL1344	OAS1	1250	0.00104396	0.00151212	0.145297	0.209812	0.642335	0.852147	3.06147
AD	naive	OAS1	1250	0.337807	0.489295	0.0448944	0.0649641	0.0630396	0.128004	0.970376
AD	SL1344	OAS1	1250	0.187273	0.271255	0.0883491	0.127643	0.325479	0.453122	2.54991

## Sheet: Kim-Hellmuth
GWAS	probe.ID	Condition	Gene	nsnps	PP.H0	PP.H1	PP.H2	PP.H3	PP.H4	sum_PPH3_PPH4	ratio_PPH4_PPH3
AD	ILMN_1693452	ctrl	GAL3ST4	2175	0.227016	0.575716	0.04453	0.112889	0.0398494	0.152738	0.352996
AD	ILMN_1693452	lps6h	GAL3ST4	2175	0.227121	0.575983	0.0427769	0.108437	0.0456826	0.15412	0.421282
AD	ILMN_1693452	lps90	GAL3ST4	2175	0.227662	0.577355	0.0438129	0.11107	0.0400994	0.15117	0.361027
AD	ILMN_1693452	mdp6h	GAL3ST4	2175	0.227185	0.576144	0.0439829	0.1115	0.0411879	0.152688	0.369398
AD	ILMN_1693452	mdp90	GAL3ST4	2175	0.221464	0.561637	0.0500765	0.126955	0.0398668	0.166822	0.314023
AD	ILMN_1693452	rna6h	GAL3ST4	2175	0.220883	0.560162	0.0500743	0.126948	0.0419333	0.168881	0.33032
AD	ILMN_1693452	rna90	GAL3ST4	2175	0.225405	0.571631	0.0458712	0.116289	0.0408029	0.157092	0.350874
AD	ILMN_1685009	ctrl	ITGAM	1623	0.705409	0.14564	0.110107	0.0227168	0.0161265	0.0388433	0.709895
AD	ILMN_1685009	lps6h	ITGAM	1623	0.671017	0.138539	0.132744	0.0273761	0.0303241	0.0577003	1.10768
AD	ILMN_1685009	lps90	ITGAM	1623	0.658653	0.135986	0.129202	0.0266258	0.0495329	0.0761587	1.86034
AD	ILMN_1685009	mdp6h	ITGAM	1623	0.684427	0.141308	0.130147	0.0268531	0.0172646	0.0441176	0.642927
AD	ILMN_1685009	mdp90	ITGAM	1623	0.636636	0.131441	0.157661	0.0325091	0.0417538	0.0742629	1.28438
AD	ILMN_1685009	rna6h	ITGAM	1623	0.66484	0.137264	0.135852	0.0280141	0.0340304	0.0620445	1.21476
AD	ILMN_1685009	rna90	ITGAM	1623	0.689564	0.142368	0.121746	0.0251146	0.0212073	0.0463219	0.844423
AD	ILMN_1772359	ctrl	LAPTM5	4285	0.587278	0.101507	0.256479	0.0443201	0.0104161	0.0547362	0.23502
AD	ILMN_1772359	lps6h	LAPTM5	4285	0.524682	0.0906875	0.315671	0.054547	0.0144123	0.0689593	0.264218
AD	ILMN_1772359	lps90	LAPTM5	4285	0.597805	0.103326	0.246088	0.0425243	0.010256	0.0527803	0.24118
AD	ILMN_1772359	mdp6h	LAPTM5	4285	0.588782	0.101767	0.256052	0.0442475	0.00915264	0.0534002	0.206851
AD	ILMN_1772359	mdp90	LAPTM5	4285	0.61565	0.106411	0.227389	0.0392912	0.011259	0.0505502	0.286553
AD	ILMN_1772359	rna6h	LAPTM5	4285	0.60479	0.104534	0.239895	0.0414548	0.00932583	0.0507807	0.224964
AD	ILMN_1772359	rna90	LAPTM5	4285	0.620262	0.107208	0.224761	0.0388394	0.00892913	0.0477685	0.229899
AD	ILMN_1778974	ctrl	LILRB4	4278	0.523958	0.163699	0.225204	0.0703432	0.0167964	0.0871396	0.238778
AD	ILMN_1778974	lps6h	LILRB4	4278	0.517513	0.161686	0.229492	0.0716802	0.0196296	0.0913098	0.273849
AD	ILMN_1778974	lps90	LILRB4	4278	0.519164	0.162202	0.230086	0.0718688	0.0166799	0.0885486	0.232088
AD	ILMN_1778974	mdp6h	LILRB4	4278	0.525789	0.164271	0.223619	0.0698485	0.0164726	0.0863211	0.235834
AD	ILMN_1778974	mdp90	LILRB4	4278	0.498207	0.155654	0.251626	0.0785992	0.0159142	0.0945134	0.202473
AD	ILMN_1778974	rna6h	LILRB4	4278	0.542201	0.169399	0.208128	0.0650099	0.0152614	0.0802713	0.234756
AD	ILMN_1778974	rna90	LILRB4	4278	0.515683	0.161114	0.23532	0.0735063	0.0143765	0.0878828	0.195582
AD	ILMN_2355953	ctrl	LILRB4	4284	0.523459	0.16369	0.224565	0.0702052	0.0180813	0.0882865	0.25755
AD	ILMN_2355953	lps6h	LILRB4	4284	0.52745	0.164938	0.220696	0.0689954	0.0179209	0.0869163	0.259741
AD	ILMN_2355953	lps90	LILRB4	4284	0.518852	0.162249	0.227714	0.0711879	0.0199974	0.0911853	0.28091
AD	ILMN_2355953	mdp6h	LILRB4	4284	0.499778	0.156285	0.225245	0.0703877	0.0483043	0.118692	0.68626
AD	ILMN_2355953	mdp90	LILRB4	4284	0.50996	0.159469	0.229154	0.0716285	0.0297885	0.101417	0.415875
AD	ILMN_2355953	rna6h	LILRB4	4284	0.519268	0.162379	0.228591	0.071464	0.0182973	0.0897614	0.256036
AD	ILMN_2355953	rna90	LILRB4	4284	0.524114	0.163895	0.224594	0.0702152	0.0171814	0.0873966	0.244696
AD	ILMN_1672606	ctrl	OAS1	3099	0.0612957	0.102136	0.127958	0.212718	0.495893	0.708611	2.33123
AD	ILMN_1672606	lps6h	OAS1	3099	0.00136767	0.00227893	0.1491	0.247843	0.599411	0.847254	2.41851
AD	ILMN_1672606	lps90	OAS1	3099	0.270507	0.45074	0.0847801	0.141215	0.052759	0.193974	0.373609
AD	ILMN_1672606	mdp6h	OAS1	3099	0.271436	0.452288	0.0840623	0.140019	0.052194	0.192213	0.372763
AD	ILMN_1672606	mdp90	OAS1	3099	0.271977	0.45319	0.0887606	0.147862	0.0382103	0.186072	0.258419
AD	ILMN_1672606	rna6h	OAS1	3099	4.03202e-07	6.71848e-07	0.14161	0.235339	0.623051	0.858389	2.64746
AD	ILMN_1672606	rna90	OAS1	3099	0.0621655	0.103585	0.128996	0.214452	0.490801	0.705254	2.28863
AD	ILMN_1675640	ctrl	OAS1	3095	0.278578	0.464165	0.0840926	0.140082	0.0330833	0.173165	0.236172
AD	ILMN_1675640	lps6h	OAS1	3095	0.245943	0.409789	0.0857929	0.142832	0.115643	0.258475	0.809646
AD	ILMN_1675640	lps90	OAS1	3095	0.281181	0.468503	0.0787936	0.131245	0.0402772	0.171522	0.306885
AD	ILMN_1675640	mdp6h	OAS1	3095	0.261496	0.435704	0.0905455	0.150805	0.0614497	0.212255	0.407478
AD	ILMN_1675640	mdp90	OAS1	3095	0.214214	0.356922	0.10218	0.170094	0.156591	0.326685	0.920611
AD	ILMN_1675640	rna6h	OAS1	3095	0.276621	0.460904	0.0851283	0.141805	0.0355423	0.177347	0.250642
AD	ILMN_1675640	rna90	OAS1	3095	0.26766	0.445973	0.0940118	0.156606	0.0357494	0.192356	0.228276
AD	ILMN_2410826	ctrl	OAS1	3089	0.274048	0.456604	0.0823975	0.137236	0.0497136	0.18695	0.362248
AD	ILMN_2410826	lps6h	OAS1	3089	0.124078	0.206732	0.111079	0.1847	0.373411	0.558112	2.02171
AD	ILMN_2410826	lps90	OAS1	3089	0.242998	0.404871	0.0855795	0.142464	0.124088	0.266551	0.87101
AD	ILMN_2410826	mdp6h	OAS1	3089	0.256517	0.427395	0.0886732	0.147663	0.0797521	0.227415	0.540096
AD	ILMN_2410826	mdp90	OAS1	3089	0.223596	0.372543	0.096417	0.160498	0.146947	0.307445	0.915571
AD	ILMN_2410826	rna6h	OAS1	3089	0.164296	0.273742	0.106679	0.177466	0.277817	0.455282	1.56547
AD	ILMN_2410826	rna90	OAS1	3089	0.259985	0.433172	0.102249	0.170327	0.0342667	0.204594	0.201182
