# Supplementary material for: Genetic variability in response to amyloid beta deposition influences Alzheimer’s disease risk
Source: Brain Commun. 2019 Oct 10;1(1):fcz022. doi: 10.1093/braincomms/fcz022 (PMC7145452; doi:10.1093/braincomms/fcz022)
Supplement: fcz022_Supplementary_Data [file fcz022_supplementary_data.zip › Supplementary Table 5 Genes expressed significantly more abundantly in human microglia.xlsx]

## Sheet: Galatro et al. comparison
Supplementary Table 5 Human microglial genes expressed preferentially in purified human microglia (Galatro et al., 2017), but orthologues not present in the mouse co-expression network present in amyloid-responsive microglia (Supplementary Table 1).
A2M
AANAT
AATBC
ABALON
ABCB4
ABCC13
ABCC6
ABHD15
AC002480.2
AC002480.3
AC008697.1
AC011899.9
AC018755.18
AC025171.1
AC068499.10
AC073072.5
AC079586.1
AC098823.3
AC109333.10
AC156455.1
AC226118.1
ACKR2
ACP5
ACPP
ACRBP
ACSM5
ACTL10
ACY3
ADAM28
ADGRE1
ADGRE2
ADGRE3
ADGRE4P
ADGRG1
ADGRG3
ADGRG5
ADPGK
ADPRH
AGER
AIM2
AL133493.2
ALPK1
ANGPTL6
ANKRD22
ANKRD44
ANKRD44-IT1
ANXA9
AOAH
AOAH-IT1
AP000476.1
AP003774.4
APOBEC3C
APOBEC3D
APOBEC3F
APOBEC3G
APOBR
APOC1
APOC1P1
APOC4
APOC4-APOC2
ARHGAP15
ARHGAP24
ARHGAP27
ARHGAP4
ARHGAP45
ARHGAP6
ARHGEF1
ARHGEF40
ARID3A
ARID5A
ARL11
ARL5C
ARRB2
ARRDC5
ASCL2
ASCL4
ASGR2
ATG16L2
ATP11C
ATP2A3
ATP8B3
ATP8B4
B3GNT5
BATF
BATF3
BEAN1-AS1
BHLHE41
BIK
BNC2
BRCA2
BTBD19
BTG2
BTK
BTN2A2
BTN2A3P
C10orf11
C10orf128
C10orf54
C10orf55
C11orf21
C11orf45
C12orf75
C15orf39
C16orf54
C17orf62
C19orf35
C1orf162
C2
C22orf34
C2orf91
C3AR1
C5AR2
C7orf77
C9
C9orf66
CABP4
CACNA2D4
CALCR
CAPNS2
CARD11
CARD16
CARD6
CARD8
CARD8-AS1
CASP1
CASP10
CASP4
CASP5
CASS4
CATIP
CCDC26
CCDC73
CCL2
CCL20
CCL22
CCL3
CCL3L3
CCL4L2
CCR1
CCR2
CCR5
CCRL2
CD14
CD163
CD19
CD1D
CD226
CD300A
CD300E
CD300LF
CD37
CD4
CD40
CD58
CD5L
CD68
CD69
CD7
CD93
CD99P1
CDC42BPG
CDCP1
CDKN1A
CDKN2A
CEACAM1
CEACAM21
CEACAM4
CEACAM8
CEBPB
CEBPD
CEBPE
CECR1
CEP55
CFB
CFD
CFLAR-AS1
CH17-118O6.3
CH25H
CH507-154B10.2
CH507-24F1.1
CHEK2
CHIT1
CHRNE
CIDEB
CIITA
CISH
CKLF
CLDN23
CLDN7
CLEC12A
CLEC17A
CLEC2B
CLEC2D
CLEC9A
CLECL1
CLIC1
CMTM3
CNPY3
COL6A4P1
COL8A2
COLGALT1
COQ2
CORO1A
COTL1
CPA6
CPED1
CPVL
CRACR2A
CRISP3
CSF2RA
CSTA
CTB-186G2.1
CTB-55O6.12
CTB-60B18.10
CTC-378H22.1
CTD-2006C1.2
CTD-2270F17.1
CTD-2314G24.2
CTD-2521M24.13
CTD-3088G3.8
CTLA4
CXCL12
CXCL8
CXCR2
CXCR4
CXorf21
CYBA
CYBB
CYFIP1
CYP19A1
CYP26C1
CYP27C1
CYP2S1
CYSLTR1
CYTIP
CYTL1
DAB2
DCANP1
DDB2
DDX43
DDX60L
DENND2D
DENND3
DERL3
DHRS9
DIP2A-IT1
DISC1
DISC1-IT1
DLEC1
DLEU7-AS1
DLGAP4-AS1
DOCK11
DOK1
DOK2
DOK3
DPEP2
DSC2
DTX2
DUOX1
DUOX2
DUSP1
DUSP27
EBI3
EDA2R
EFCAB13
EFNA4
EHBP1L1
EIF4EBP1
ELF4
ELMO3
ENG
ENGASE
ENPP1
ENPP7
EPHX3
ERAP2
ERP27
ESR1
ESRRB
EVI2B
F2RL1
FAM105A
FAM110A
FAM149A
FAM159A
FAM166B
FAM177B
FAM212A
FAM26F
FAM3B
FAM46A
FAM60A
FAM72A
FAM72B
FAM72C
FAM72D
FAM78A
FAM87B
FBP1
FBXO47
FCAR
FCGBP
FCGR1A
FCGR1B
FCGR3B
FCGRT
FCHSD1
FCMR
FCN1
FERMT3
FES
FFAR2
FFAR3
FGD3
FGF20
FGL1
FLJ40194
FMNL1
FOLR2
FOS
FOSL1
FOXD2-AS1
FPR1
FPR2
FPR3
FUOM
FXYD5
FYB
FZD2
GAB3
GABRR2
GAPT
GCSAM
GGTA1P
GHRL
GIMAP1-GIMAP5
GIMAP2
GIMAP6
GIMAP7
GIPC3
GNLY
GOLGA8H
GOLGA8J
GOLGA8K
GPC2
GPR132
GPR141
GPR34
GPR82
GPR84
GPSM3
GRAP
GRAPL
GRHL3
GSDMA
GSDMD
GSN-AS1
GSTM2
GYPC
H1FNT
HACD4
HAMP
HAVCR1
HCAR2
HCG22
HCP5
HCST
HFE
HHEX
HIST1H1B
HIST1H2AD
HIST1H2AG
HIST1H2AH
HIST1H2AI
HIST1H2AJ
HIST1H2AK
HIST1H2AL
HIST1H2AM
HIST1H2BD
HIST1H2BF
HIST1H2BH
HIST1H2BI
HIST1H2BM
HIST1H2BO
HIST1H3H
HIST1H3I
HIST1H3J
HIST1H4L
HIST2H2AA3
HIST2H2AA4
HIST2H2BC
HIST2H2BF
HIST2H3A
HIST2H3C
HIST2H3D
HLA-B
HLA-DPA1
HLA-DPB1
HLA-DQA1
HLA-DQA2
HLA-DRA
HLA-DRB1
HLA-DRB5
HLA-DRB6
HLA-E
HLA-F
HLX
HOXB3
HOXC4
HSPA1A
HSPA1B
HSPA6
IER3
IFI30
IGFLR1
IGSF6
IKBIP
IKBKB
IKBKE
IL10
IL12RB1
IL13RA1
IL15RA
IL16
IL17RA
IL18
IL18BP
IL18RAP
IL1R2
IL1RN
IL23A
IL27
IL2RG
IL3RA
IL6
ILDR1
IQGAP2
IRF1
IRF7
ITGAL
ITGB2-AS1
ITGB7
ITPRIP
ITPRIPL2
JAML
KCNE3
KCNJ5
KCNK13
KCNK6
KCNMB1
KCNN4
KCNQ1
KCTD12
KIFC1
KLHDC7B
KLHL33
KYNU
L3MBTL4-AS1
LAIR2
LAMP3
LAT2
LCN2
LGALS9
LHFPL2
LILRA1
LILRA2
LILRB1
LILRB2
LINC00106
LINC00243
LINC00264
LINC00278
LINC00324
LINC00477
LINC00528
LINC00649
LINC00676
LINC00921
LINC00954
LINC00968
LINC00977
LINC00996
LINC01091
LINC01126
LINC01136
LINC01176
LINC01268
LINC01353
LINC01356
LINC01410
LINC01426
LINC01468
LINC01480
LINC01504
LINC01598
LINC01624
LIPC
LIPG
LMNTD2
LOXL3
LPAR2
LRCH4
LRG1
LRP1-AS
LRRC69
LST1
LTB4R
LTBP2
LTC4S
LTF
LY75
LY75-CD302
LY96
LYL1
LYVE1
MAML3
MAP3K14
MAP4K1
MAP7D3
MARCO
MB21D1
MCEMP1
MCM5
MEFV
MEP1A
MFNG
MFSD6L
MFSD7
MICB
MILR1
MIR142
MIR17HG
MIR1976
MIR223
MIR24-2
MIR3142HG
MIR3143
MIR3153
MIR3161
MIR3174
MIR3183
MIR3190
MIR34A
MIR3648-1
MIR3648-2
MIR3653
MIR365B
MIR3687-1
MIR3687-2
MIR3690
MIR378E
MIR3922
MIR4312
MIR4420
MIR4451
MIR4489
MIR4496
MIR4802
MIR503HG
MIR5190
MIR5194
MIR5690
MIR572
MIR606
MIR6087
MIR616
MIR619
MIR646
MIR646HG
MIR6753
MIR6774
MIR6797
MIR6813
MIR6891
MIR7848
MIR7854
MIR941-2
MIS18BP1
MKNK1
MLKL
MLXIPL
MMP14
MMP8
MMP9
MMRN1
MORC1
MPEG1
MRC1
MRC2
MS4A14
MS4A4A
MS4A4E
MSH5
MSLN
MTHFD1L
MTHFD2
MX2
MYBPC3
MYBPH
MYC
MYCL
MYO1A
MYO7A
MYO9B
MYOF
NABP1
NAGA
NAIP
NAPSB
NBEAL2
NCF1
NCF1B
NCF1C
NCMAP
NEAT1
NFATC2
NFKBID
NFKBIZ
NINJ1
NKILA
NLRC4
NLRP3
NLRP4
NLRP6
NOD2
NUP62CL
NXF3
OASL
ODF3B
OLFML2B
OLR1
OR52K1
OR52K2
OSCAR
OSM
OXER1
P2RX1
P2RY8
P3H2
PABPC1L
PADI1
PARP15
PARVG
PATL2
PCDH12
PCED1B
PCED1B-AS1
PCP2
PDCD1LG2
PDGFB
PGGHG
PGM5P2
PIGR
PIK3CD-AS1
PIK3R6
PILRA
PIM1
PLA2G4A
PLA2G4E-AS1
PLAC8
PLB1
PLBD1
PLD4
PLEKHG6
PLK3
PLVAP
PLXNB2
PMEL
PPP1R13L
PPP1R15A
PPP1R3B
PPP3CB-AS1
PRAM1
PRDM1
PRICKLE3
PRKCD
PRKCH
PRKD3
PROX2
PRR15
PRRG4
PSMB8-AS1
PSTPIP2
PTCRA
PTER
PTGER4
PTGIR
PTPN6
PTPN7
PYCARD
PYCARD-AS1
PYGL
RAB20
RAB32
RAB38
RAB42
RASAL3
RASGEF1C
RASGRP4
RASSF1
RBM47
RCN3
REEP4
RELT
RGS16
RGS18
RGS19
RIPK3
RNA5-8S5
RNA5S9
RNASE2
RNASE3
RNASE6
RNF122
RNF135
RNF166
RNF213
RNU5F-1
RNU6-1
RNU6-2
RNU6-7
RNVU1-14
RNVU1-15
RNVU1-19
RP1-111D6.4
RP11-1149O23.3
RP11-137H2.4
RP11-153M7.3
RP11-160H22.3
RP11-177H13.2
RP11-231D20.2
RP11-317P15.4
RP11-344B5.2
RP11-356I2.4
RP11-365O16.3
RP11-417F21.1
RP11-41O4.1
RP11-452F19.3
RP11-47I22.2
RP11-480C22.1
RP11-483P21.2
RP11-552D4.1
RP11-563J2.2
RP11-66N24.3
RP11-693J15.5
RP11-705C15.2
RP11-712B9.2
RP11-727F15.9
RP11-834C11.4
RP11-8L8.2
RP4-684O24.5
RPA4
RPGRIP1
RREB1
RUBCNL
RUNX2
RUNX3
RYR1
S100A12
S100A8
S100A9
S100Z
SAG
SAMD9
SAP25
SAPCD1
SASH3
SAT1
SCAMP2
SCARF1
SCIMP
SCIN
SECTM1
SELL
SENCR
SERPINA1
SERPINB1
SERPINB9
SFMBT2
SHKBP1
SIGLEC10
SIGLEC11
SIGLEC14
SIGLEC5
SIGLEC7
SIPA1
SIRPB2
SIRPD
SLA
SLC12A7
SLC16A13
SLC16A5
SLC18A1
SLC23A3
SLC25A19
SLC2A9
SLC37A2
SLC5A9
SLED1
SLFN11
SMAD6
SNAI3
SNHG12
SNORA13
SNORA24
SNORA26
SNORA31
SNORA55
SNORA65
SNORD101
SNORD125
SNORD14C
SNORD14D
SNORD14E
SNORD15A
SNORD26
SNORD27
SNORD32A
SNORD34
SNORD45A
SNORD48
SNORD57
SNORD58A
SNORD60
SNORD61
SNORD62A
SNORD62B
SNORD83A
SNORD99
SNX20
SOCS1
SOWAHD
SP100
SP140L
SPATA13
SPATC1
SPIB
SPN
SPNS3
SPTLC3
SQRDL
SRGAP2
SRGAP2-AS1
SRGAP2B
SRGAP2C
ST8SIA4
STAC3
STAG3
STK32B
STX11
STXBP2
SUCNR1
SULT1C2
SUSD6
SYNGR2
SYT6
SYTL3
TAL1
TBC1D10C
TBX19
TCIRG1
TFEC
TGFB1
TGFBI
TGIF2
TIMD4
TLE3
TLR10
TLR2
TLR5
TLR7
TLR8
TMC8
TMEM102
TMEM106A
TMEM150B
TMEM156
TMEM236
TMEM255B
TMEM37
TMEM52B
TMEM71
TMIGD2
TMIGD3
TMPRSS4-AS1
TNF
TNFAIP3
TNFAIP8
TNFRSF10A
TNFRSF10B
TNFRSF10C
TNFRSF10D
TNFRSF12A
TNFRSF13C
TNFRSF8
TNFSF14
TNFSF8
TNNI2
TOR4A
TP53I11
TP53I13
TRABD
TREM1
TREML1
TREML2
TREML4
TRG-AS1
TRIB1
TRIM22
TRIM38
TRIM50
TRIM6
TRPC2
TRPV2
TRPV4
TSGA10IP
TTC7A
TYMP
UBA7
UCP2
ULK4P1
UNC13D
UNC93B1
UPK3A
USP6
VAMP8
VASH1
VENTX
VNN1
VNN2
VSIG4
VTRNA1-1
WAS
WBSCR27
WNT5A
XIRP1
YTHDF3-AS1
ZC3H12A
ZC3H12D
ZDHHC19
ZEB2-AS1
ZFHX3
ZFP36
ZFP36L2
ZNF321P
ZNF467
ZNF469
ZNF710
ZNF816-ZNF321P
ZNF878
ZNF90

## Sheet: Gosselin et al. comparison
Supplementary Table 5 Human microglial genes expressed preferentially in purified human microglia (Gosselin et al., 2017), but orthologues not present in the mouse co-expression network present in amyloid-responsive microglia (Supplementary Table 1).
A2M
AANAT
ABCB4
ABHD15
ACKR2
ACPP
ACRBP
ACSM5
ADAM28
ADAMTSL4-AS1
ADGRE2
ADGRG5
ADPGK
ADPGK-AS1
ADPRH
AGAP5
ALPK1
ANKRD18DP
ANKRD22
ANKRD36BP1
ANKRD44
ANKRD44-IT1
ANP32A-IT1
ANXA2R
AOAH
APOBEC3C
APOBEC3F
APOBEC3G
APOBR
APOC2
APOC4
ARHGAP15
ARHGAP27
ARHGAP4
ARID3A
ARL11
ARL5C
ARRDC5
AS-PTPRE
ASGR2
ASXL2
ATM
ATP11C
ATP7A
ATP8B4
B3GNT5
B4GALT4-AS1
BACH1
BHLHE41
BISPR
BMS1P4
BNC2
BTAF1
BTBD19
BTK
C10orf128
C10orf55
C11orf45
C16orf54
C19orf35
C1orf112
C1orf162
C2
C2-AS1
C20orf197
C3AR1
C5AR2
C5orf58
C9orf106
C9orf66
CABP4
CACNA2D4
CAPNS2
CARD11
CARD14
CARD6
CARD8-AS1
CASP1
CASP10
CASP4
CASS4
CATIP-AS1
CC2D2B
CCDC134
CCDC18
CCL20
CCL3
CCL3L1
CCL3L3
CCL4L1
CCL4L2
CCR1
CCR5
CCRL2
CD14
CD1D
CD226
CD300A
CD300LF
CD37
CD4
CD58
CD68
CD69
CD93
CDCP1
CEACAM21
CECR1
CELF2-AS1
CEP135
CEP295NL
CFAP74
CFLAR-AS1
CH25H
CHEK2
CIITA
CISH
CLCN5
CLDN7
CLEC17A
CLEC19A
CLEC2D
CLEC4A
CNTRL
COL8A2
COLGALT1
CPED1
CPVL
CTLA4
CXCL8
CXorf21
CYBB
CYFIP1
CYP2S1
CYSLTR1
CYTIP
CYTL1
DAB2
DDI2
DDX60L
DENND2D
DENND3
DHRS9
DIAPH2
DIP2A-IT1
DISP1
DLEC1
DLEU7-AS1
DOCK11
DOCK4-AS1
DOK3
DPEP2
DPP4
DPRXP4
DPYS
DSC2
DTX2P1-UPK3BP1-PMS2P11
DUSP27
DZIP1L
EBI3
EBLN2
EDA2R
EGR2
ELF4
EMB
EML4
ENTPD1-AS1
EP400NL
ERAP2
ERP27
EVI2B
F2RL1
FAM105A
FAM157A
FAM157C
FAM177B
FAM212A
FAM46A
FAM60A
FANCD2
FBP1
FCAR
FCGBP
FCGR1A
FCGR1B
FCGR1CP
FCGR2C
FCGR3B
FERMT3
FFAR4
FGD3
FGF20
FGL1
FKBP5
FKSG29
FLJ32255
FMO4
FOLR2
FOSB
FPR1
FPR2
FUT4
FYB
GAB3
GAPT
GHRL
GIMAP2
GLUD1P3
GPR132
GPR34
GPR84
GPRIN3
GSN-AS1
HACD4
HAMP
HAVCR1
HCG4B
HFE
HHEX
HIST1H2AD
HIST1H2AE
HIST1H2BF
HIST1H2BG
HIST1H3D
HIST1H4E
HIST2H2AB
HIST2H2AC
HIST2H2BA
HIST2H2BF
HLA-DPA1
HLA-DQA1
HLA-DRA
HLA-DRB1
HLA-DRB5
HLA-DRB6
HLX
HLX-AS1
HSPA1B
HSPA6
HSPA7
HTR2B
IER3
IER5
IFI30
IFNLR1
IGF2BP3
IGSF6
IKBIP
IKBKE
IL10
IL12RB1
IL13RA1
IL15RA
IL16
IL17RA
IL18
IL1RAP
IL1RN
IL2RG
ITGA9
ITGAL
ITGB2-AS1
ITGB7
ITIH4-AS1
ITPRIPL1
ITPRIPL2
JAK2
KANTR
KBTBD12
KBTBD8
KCNE3
KCNJ5
KCNK13
KCNK6
KCNMB1
KCNQ1
KCTD12
KIAA1551
KIR3DX1
KLRA1P
KYNU
LAT2
LHFPL2
LILRA1
LILRA2
LILRB1
LILRB2
LINC00264
LINC00539
LINC00578
LINC00671
LINC00854
LINC00865
LINC00921
LINC01094
LINC01141
LINC01150
LINC01160
LINC01176
LINC01268
LINC01410
LINC01468
LINC01480
LINC01529
LINC01907
LINC01909
LIPC
LIPG
LMLN-AS1
LMNTD2
LNPEP
LOC100128108
LOC100129083
LOC100129917
LOC100130298
LOC100130357
LOC100131626
LOC100289580
LOC100419170
LOC100505549
LOC100506142
LOC100506178
LOC100506388
LOC100506691
LOC100507006
LOC101926963
LOC101927051
LOC101927069
LOC101927730
LOC101927865
LOC101927954
LOC101928020
LOC101928126
LOC101928143
LOC101928304
LOC101928429
LOC101928517
LOC101929117
LOC101929331
LOC101929719
LOC101929798
LOC102723809
LOC102724050
LOC102724163
LOC102724265
LOC102724297
LOC102724323
LOC102724360
LOC105369438
LOC105371414
LOC105372397
LOC105375218
LOC148696
LOC153684
LOC283922
LOC374443
LOC399715
LOC400043
LOC648987
LOC729737
LPAR2
LRCH1
LRCH3
LRP1-AS
LRRC37A6P
LTB4R
LTB4R2
LY75
LY96
LYL1
LYVE1
M1AP
MAML3
MAP4K1
MASCRNA
MB21D1
MFSD4B
MGAT4A
MICB
MILR1
MIS18BP1
MKNK1
MKNK1-AS1
MLKL
MMP14
MMRN1
MPEG1
MR1
MRC1
MRC2
MS4A14
MS4A4A
MSH5
MSLN
MX2
MYC
MYO7A
MYOF
N4BP2
N4BP2L2-IT2
NABP1
NAGA
NAIP
NAPSB
NBPF8
NCF1
NCF1C
NCK1-AS1
NCMAP
NFATC2
NFKBID
NFKBIZ
NHLRC2
NLRC4
NLRP1
NLRP3
NRIR
OCLM
ODF3B
OLFML2B
OLR1
OR52N4
OSCAR
OSM
OTUD1
OXER1
P3H2
PARP15
PARVG
PATL2
PCED1B
PCED1B-AS1
PDCD1LG2
PDCD6IPP2
PGM5P2
PIK3R6
PLA2G4A
PLA2G7
PLAC8
PLAG1
PLBD1
PLD1
PLD4
PLEKHM1P1
PLK3
PLVAP
POMK
PPP1R3B
PPP4R1L
PRAM1
PRDM1
PROX2
PRRG4
PSMD6-AS2
PSORS1C3
PSTPIP2
PTCRA
PTGER4
PTGER4P2-CDK2AP2P2
PTGS2
PTPN6
PTPRJ
PUS10
PYCARD-AS1
PYGL
RAB38
RAB39A
RAPGEF6
RASAL3
RASGRP4
RASSF1-AS1
RASSF10
RBM12B-AS1
RBM47
RCN3
REEP4
RGS18
RGS2
RIPK3
RNASE2
RNASE3
RNASE6
RNASEH2B-AS1
RNF122
RNF125
RNF149
RNF213
RNFT1
RNU12
RNU5A-1
RNU5E-1
RNVU1-14
RNVU1-15
RNVU1-19
RNVU1-20
RNVU1-4
RPGRIP1
RPL23AP64
RREB1
RTTN
RUBCNL
RUNX2
RYR1
S100Z
SAMD9
SASH3
SCIMP
SCIN
SELL
SERPINA1
SERPINB9
SERPINB9P1
SFMBT2
SGK1
SIGLEC10
SIGLEC11
SIGLEC14
SIGLEC16
SIGLEC5
SIGLEC7
SIRPB1
SIRPB2
SKIL
SLA
SLC16A5
SLC2A9
SLC37A2
SLC4A7
SLC9A7P1
SNX20
SORL1
SOWAHD
SP100
SP140L
SPATA13
SPN
SPNS3
SPPL2A
SPTLC3
SPTY2D1-AS1
SRGAP2B
SSH2
ST8SIA4
STAMBPL1
STARD5
STK26
STX11
STXBP2
SUCNR1
SUMO4
SUSD6
SYT6
SYTL3
TAL1
TAS2R5
TBC1D2B
TBC1D3P1-DHX40P1
TBX19
TCIRG1
TCTEX1D4
TFEC
TIFA
TIGD4
TIMM23B
TLDC2
TLR10
TLR2
TLR5
TLR7
TLR8
TMC8
TMEM106A
TMEM150B
TMEM156
TMEM236
TMEM255B
TMEM52B
TMIGD2
TMIGD3
TMPO-AS1
TMPPE
TMPRSS4-AS1
TNF
TNFAIP3
TNFRSF10A
TNFRSF10B
TNFRSF10C
TNFRSF10D
TNFRSF12A
TNFRSF13C
TNFSF18
TNFSF8
TOR4A
TREML1
TRIM22
TRIM38
TRPC2
TRPM2-AS
TSSK4
TTN-AS1
TVP23C
TYMP
UBA7
UBR5-AS1
UHRF1
UNC93B1
USP6
VENTX
VNN2
VSIG4
WAS
WNT2B
WNT5A
XIRP1
ZBTB26
ZBTB37
ZC3H12A
ZC3H12D
ZCCHC6
ZFHX3
ZFP36L2
ZFPM2-AS1
ZNF100
ZNF121
ZNF124
ZNF141
ZNF267
ZNF321P
ZNF460
ZNF600
ZNF660
ZNF808
ZNF816
ZNF816-ZNF321P
ZNF846
ZNF85
ZNF888
ZNF90
ZNRF2
