# Supplementary material for: Genetic variability in response to amyloid beta deposition influences Alzheimer’s disease risk
Source: Brain Commun. 2019 Oct 10;1(1):fcz022. doi: 10.1093/braincomms/fcz022 (PMC7145452; doi:10.1093/braincomms/fcz022)
Supplement: fcz022_Supplementary_Data [file fcz022_supplementary_data.zip › Supplementary Table 1 All genes in immune module.xlsx]

## Sheet: Amyloid module ALL genes
Supplementary Table 1 All genes in immune module associated with amyloid pathology.
0610040J01Rik
1700003M07Rik
1700008J07Rik
1700028J19Rik
1700047A11Rik
1700065J18Rik
1700096K18Rik
1810010D01Rik
1810010H24Rik
1810011H11Rik
1810011O10Rik
1810012K08Rik
1810058I24Rik
2210406O10Rik
2610528A11Rik
2810407A14Rik
2810459M11Rik
3110070M22Rik
4833411C07Rik
4930455G09Rik
4930517O19Rik
4930533N22Rik
4930581F22Rik
4931422A03Rik
4933427D14Rik
5430403G16Rik
5830444B04Rik
6430550D23Rik
9030617O03Rik
9130023H24Rik
9330171B17Rik
9530080O11Rik
9930111J21Rik1
9930111J21Rik2
A330069E16Rik
A430108G06Rik
A530076I17Rik
A630001G21Rik
A830008E24Rik
AA467197
AB124611
Abca1
Abca8a
Abca9
Abcb1b
Abcc3
Abcc4
Abcd2
Abcd4
Abhd14b
Abhd15
Abhd4
Abi3
AC069561-4
AC115047-1
AC117245-5
AC125350-5
AC127337-2
AC132332-1
AC149090-1
AC153370-2
AC153829-1
AC153954-1
AC154515-2
AC154550-1
AC154849-1
AC159886-4
AC160962-1
AC163038-1
AC164105-2
AC165247-1
AC166323-1
AC173346-1
AC188459-1
Acads
Accs
Acox3
Acsbg1
Acsf2
Acvrl1
Adam17
Adamtsl1
Adamtsl3
Adamtsl4
Adamtsl5
Adap2
Adap2os
Adcy7
Add3
Adgre1
Adgre5
Adora3
Adrb2
Afap1l2
Aff1
Agpat2
Agtrap
Ahnak
AI427809
AI464131
AI467606
AI506816
AI838599
AI849053
Aif1
Akna
Akr1b10
Akr1b8
Aldh16a1
Aldh1l2
Aldh3b1
Aldh4a1
Alox5
Alox5ap
Als2cl
Ampd3
Anapc15
Ang
Angpt1
Ankrd13a
Anks1
Ano6
Anxa2
Anxa3
Anxa4
Anxa5
Apbb1ip
Apeh
Apobec1
Apobec3
Apobr
Apoc2
Apoe
Aqp4
Arap1
Arap3
Arhgap11a
Arhgap19
Arhgap22
Arhgap25
Arhgap30
Arhgap31
Arhgap4
Arhgap45
Arhgap9
Arhgdib
Arhgef19
Arl11
Armc5
Arpc1b
As3mt
Asap3
Asb10
Aspg
Aspn
Atad2
Atf3
Atp11a
Atp6v0d2
AU020206
AW112010
Axl
B230369F24Rik
B2m
B4galt1
Bach2os
Bag3
Baiap2l2
Baz1a
BC026585
BC028528
BC030500
BC035044
Bcl10
Bcl2a1a
Bcl2a1b
Bcl2a1d
Bcl2l11
Bcl2l12
Bcl3
Bco2
Bex1
Bfsp2
Bhlhe41
Bin2
Birc3
Blnk
Blvrb
Bmf
Bmp2k
Bmpr1b
Brip1os
Bst2
Btk
C130026I21Rik
C1qa
C1qb
C1qc
C1ra
C1s1
C3
C3ar1
C4a
C4b
C530044C16Rik
C5ar1
C920006O11Rik
CAAA01180111-2
Cacna1s
Cand2
Capg
Car5b
Card10
Card19
Card9
Casp12
Casp4
Casp7
Casp8
Casp9
Cav1
Cbx8
Ccdc122
Ccdc190
Ccdc88b
Cchcr1
Ccl12
Ccl2
Ccl28
Ccl3
Ccl4
Ccl5
Ccl6
Ccl7
Ccl8
Ccl9
Ccnk
Ccrl2
Cd14
Cd151
Cd180
Cd200r1
Cd200r4
Cd22
Cd274
Cd300c2
Cd300lb
Cd300ld3
Cd300lf
Cd302
Cd33
Cd37
Cd3g
Cd44
Cd48
Cd52
Cd53
Cd68
Cd72
Cd74
Cd80
Cd83
Cd84
Cd86
Cd9
Cdc14a
Cdc42ep4
Cdh10
Cdhr1
Cdk1
Cdk2
Cdkn2a
Cdnf
Cebpa
Cela1
Cep192
Cfh
Ch25h
Chac1
Chil1
Chst14
Ckap2
Clcf1
Clec11a
Clec4a3
Clec5a
Clec7a
Clic1
Cln3
Cln5
Cmklr1
Cmpk2
Cmtm3
Cmtm6
Cmtm7
Cnbd2
Cnn3
Cntf
Col13a1
Col16a1
Col27a1
Col2a1
Col5a3
Copz2
Cort
Cpne3
Cracr2b
Creb3l2
Creg1
Crhbp
Crip1
Crlf2
Cryba4
Csf1
Csf1r
Csf2ra
Csf2rb
Csf2rb2
Csf3r
Csk
Csmd2
Cst7
CT009713-9
CT009754-6
Ctbs
Ctc1
Ctdp1
Ctdsp1
Cth
Ctla2b
Ctsa
Ctsc
Ctsd
Ctsh
Ctsl
Ctso
Ctss
Ctsw
Ctsz
Cttnbp2nl
Cx3cr1
Cxcl10
Cxcl13
Cxcl16
Cxcl5
Cyb561a3
Cyb5r3
Cyba
Cybb
Cybrd1
Cyp2d22
Cyp4f14
Cyp4f16
Cyp4f18
Cyp4v3
Cysltr1
Cyth4
D2hgdh
D730003I15Rik
Daam2
Daglb
Dap
Dapp1
Dbi
Dcxr
Ddah1
Ddah2
Ddx11
Ddx31
Ddx58
Ddx60
Decr1
Def6
Dennd1c
Dhdh
Dhrs1
Dhrs3
Dhrs4
Dhx32
Dhx58
Dlx1
Dna2
Dnajb3
Dnase1l1
Dnase2a
Dnmbp
Dock2
Dock8
Dok1
Dtx3l
E230029C05Rik
E330020D12Rik
Ebi3
Edem1
Ednrb
Eef2kmt
Efemp1
Egfl6
Egfr
Ehd2
Ehd4
Eif2ak2
Eif4ebp2
Elf1
Elf4
Elk3
Eml3
Endou
Entpd1
Entpd2
Entpd4
Epb41l2
Ephx2
Epsti1
Erap1
Ermard
Ern1
Ets1
Eva1b
Evi2b
Exoc3l4
Eya4
F11r
F3
Fah
Fahd1
Fam102b
Fam107a
Fam111a
Fam114a1
Fam129a
Fam163a
Fam167a
Fam167b
Fam198a
Fam204a
Fam26f
Fam46c
Fam78b
Fas
Fblim1
Fbll1
Fbln5
Fbxo4
Fbxw4
Fcer1g
Fcgr1
Fcgr2b
Fcgr3
Fcgr4
Fcrls
Fermt3
Fes
Fgd2
Fgf2
Fgfbp3
Fgfrl1
Fgl2
Fgr
Fhod1
Fkbp10
Fli1
Flnc
Flt3l
Fmnl3
Fmo5
Fnip2
Frmd4b
Frrs1
Ftl1
Ftl1-ps1
Fuca1
Fut10
Fxyd1
Fxyd3
Fyb
Fzd9
G6pdx
Gab2
Gadl1
Gal3st4
Galns
Galnt10
Galnt12
Galnt15
Galnt4
Garem2
Gas1
Gas2l3
Gatad2a
Gatsl3
Gbgt1
Gbp2
Gbp3
Gbp5
Gbp6
Gbp7
Gbp9
Gcnt1
Gcnt2
Gdpd2
Gdpd3
Gem
Gfap
Gfpt2
Ggact
Ggta1
Ghdc
Gimap1
Gimap3
Gimap4
Gimap8
Gldn
Gli3
Glipr1
Glipr2
Glycam1
Gm10134
Gm10163
Gm10521
Gm10570
Gm10698
Gm10863
Gm10964
Gm11331
Gm11545
Gm11627
Gm11730
Gm12092
Gm12264
Gm12336
Gm12530
Gm12573
Gm12681
Gm12730
Gm13166
Gm13293
Gm13391
Gm13580
Gm13787
Gm14321
Gm14406
Gm14444
Gm14824
Gm15156
Gm15287
Gm15420
Gm15443
Gm15499
Gm15537
Gm15635
Gm15853
Gm15928
Gm16118
Gm16174
Gm16175
Gm16200
Gm16238
Gm16867
Gm17147
Gm17160
Gm17705
Gm1943
Gm20515
Gm20559
Gm20612
Gm20743
Gm22009
Gm22059
Gm22121
Gm22378
Gm22679
Gm22888
Gm23045
Gm23111
Gm23199
Gm23536
Gm23723
Gm23726
Gm23992
Gm24108
Gm2464
Gm24727
Gm24875
Gm24887
Gm25099
Gm2564
Gm25794
Gm25819
Gm25966
Gm26049
Gm26119
Gm26140
Gm26280
Gm26425
Gm26507
Gm26532
Gm26592
Gm26604
Gm26621
Gm26642
Gm26740
Gm26804
Gm26853
Gm26880
Gm26917
Gm27493
Gm27783
Gm28035
Gm28286
Gm28438
Gm28819
Gm28869
Gm28873
Gm29170
Gm29291
Gm2a
Gm3052
Gm31597
Gm32389
Gm32591
Gm33023
Gm3488
Gm36266
Gm36992
Gm37168
Gm38025
Gm38158
Gm38843
Gm40117
Gm4017
Gm4070
Gm42031
Gm42047
Gm42495
Gm42500
Gm42745
Gm43062
Gm43089
Gm4316
Gm43214
Gm43263
Gm43351
Gm43672
Gm43689
Gm43848
Gm44337
Gm44469
Gm44494
Gm44643
Gm44658
Gm44922
Gm45091
Gm45184
Gm45318
Gm45774
Gm45869
Gm4951
Gm5086
Gm5373
Gm5547
Gm5857
Gm6548
Gm6741
Gm7276
Gm7285
Gm7488
Gm8738
Gm8995
Gm9726
Gm973
Gm9821
Gm9925
Gmfg
Gmip
Gna13
Gna15
Gng5
Gngt2
Gon7
Gpam
Gpank1
Gpc2
Gpld1
Gpnmb
Gpr137b
Gpr137b-ps
Gpr146
Gpr157
Gpr160
Gpr17
Gpr183
Gpr34
Gpr65
Gpr84
Gpsm3
Grin2c
Grn
Gsap
Gsdmd
Gsn
Gsr
Gsta3
Gstt3
Guca1a
Gusb
Gvin1
H2-Aa
H2-Ab1
H2-D1
H2-DMa
H2-DMb1
H2-DMb2
H2-Eb1
H2-K1
H2-K2
H2-M3
H2-Oa
H2-Ob
H2-Q4
H2-Q5
H2-Q6
H2-Q7
H2-T22
H2-T23
H6pd
Haao
Hacd2
Hacd4
Hadh
Haus5
Havcr2
Hcar2
Hck
Hcls1
Hcst
Heatr5a
Helb
Herc6
Hexa
Hexb
Hhex
Hist1h1e
Hist1h4c
Hist1h4h
Hist1h4n
Hk1os
Hk2
Hk3
Hmgb1-ps8
Hmox1
Hn1l
Hpgd
Hpgds
Hpn
Hps4
Hpse
Hs1bp3
Hsd3b7
Htr1f
Htra3
Hvcn1
Hykk
I830077J02Rik
Icam1
Id3
Idh2
Idua
Ifi204
Ifi207
Ifi211
Ifi213
Ifi27
Ifi27l2a
Ifi30
Ifi35
Ifi44
Ifi47
Ifih1
Ifit1
Ifit2
Ifit3
Ifit3b
Ifitm10
Ifitm3
Ifitm6
Ifnar2
Ifngr1
Ifrd2
Igdcc4
Igf1
Igfbp5
Ighj1
Ighj2
Ighj3
Ighj4
Ighm
Ighv1-62
Igsf10
Igsf6
Igtp
Iigp1
Ikzf1
Il10ra
Il10rb
Il13ra1
Il1a
Il1b
Il1rl2
Il21r
Il2rg
Il3ra
Il4i1
Il4ra
Il6ra
Il6st
Inpp4b
Inpp5d
Inppl1
Ip6k3
Irak1bp1
Irak2
Irak3
Irak4
Irf5
Irf7
Irf8
Irf9
Irgm1
Irgm2
Isg15
Isg20
Itga5
Itga6
Itgam
Itgax
Itgb1
Itgb2
Itgb3
Itgb5
Itpr2
Itpripl2
Jag1
Jak3
Jam2
Jsrp1
Kcne1l
Kcnj10
Kcnj2
Kcnk6
Kdelc2
Khk
Kirrel2
Klc3
Klhdc1
Klhl25
Klhl6
Klk6
Klrb1b
Krcc1
Kremen1
Lacc1
Lactb2
Lag3
Lair1
Lamb2
Laptm5
Lat2
Layn
Lbh
Lcat
Lcn2
Lcp1
Lcp2
Ldlrad3
Ldlrap1
Leng9
Lgals3bp
Lgals9
Lgi4
Lgmn
Lif
Lilr4b
Lilra5
Lilrb4a
Lipa
Lipt1
Lmf1
Lmo2
Lox
Loxl3
Lpar5
Lpar6
Lpcat2
Lpin1
Lpl
Lppos
Lpxn
Lrig1
Lrmda
Lrmp
Lrp5
Lrrc25
Lrrc3
Lrrc4c
Lrrc6
Lrrk1
Lsmem2
Lsp1
Ltbr
Ly6g6d
Ly86
Ly9
Lyl1
Lyn
Lyz2
Maf
Mafb
Maff
Mamdc2
Man1c1
Man2b1
Man2b2
Manba
Map3k11
Map3k14
Map3k8
Mapkapk2
Mapkapk3
Matn4
Mcm3
Mcm4
Mcts2
Mcur1
Mdc1
Mdk
Mertk
Mfap3l
Mfng
Mfsd2a
Mfsd7a
Mical1
Milr1
Mir1192
Mir142b
Mir142hg
Mir1943
Mir1957a
Mir212
Mir3060
Mir3093
Mir344g
Mir34a
Mir5098
Mir6240
Mir6338
Mir670hg
Mir6979
Mir6989
Mir7237
Mir99a
Mlc1
Mlph
Mlxipl
Mmgt2
Mmp11
Mmp12
Mmp19
Mmp2
Mmp3
Mob1a
Mob3c
Mocos
Mpeg1
Mpp6
Mrc2
Mroh3
Ms4a4b
Ms4a6b
Ms4a6c
Ms4a6d
Ms4a7
Msn
Msr1
Msrb1
mt-Nd3
Mt1
Mt2
Mthfs
Muc1
Mvp
Mx1
Mx2
Mxra7
Myd88
Mylip
Myo1e
Myo1f
Myo1g
Myo1h
n-R5s29
Naaa
Naalad2
Nacc2
Naglu
Nagpa
Naip2
Naip5
Nanp
Naprt
Nat2
Ncf1
Ncf2
Ncf4
Nckap1l
Ndp
Nectin4
Nedd1
Neil2
Nes
Neurl3
Nfam1
Nfatc1
Nfatc3
Nfe2l2
Nfkb1
Nfkb2
Nfkbia
Nfkbib
Nfkbie
Nfya
Nhlrc3
Nkg7
Nlrc5
Nmi
Nmnat3
Nnt
Nod1
Nol3
Notch1
Noxo1
Npc2
Npepl1
Npl
Nrarp
Nrros
Ntn4
Ntpcr
Nuak2
Numb
Oas1a
Oas1b
Oas1g
Oas2
Oasl2
Ogg1
Olfml3
Olfr111
Olfr374
Oplah
Orai1
Orm2
Osgin1
Osmr
P2rx4
P2rx7
P2ry12
P2ry13
P2ry6
P4ha3
Padi2
Pag1
Pald1
Paox
Parp10
Parp12
Parp14
Parp3
Parp4
Parp9
Pax6
Pbxip1
Pcdha12
Pcdhga6
Pcdhgc3
Pcsk6
Pctp
Pcyt1a
Pdcd1
Pde3b
Pdk4
Pdlim4
Pdpn
Pear1
Peli2
Pfkfb3
Pgghg
Pgm5
Phf11b
Phf11d
Phkg1
Phyhd1
Piezo1
Piezo2
Pigv
Pik3ap1
Pik3cd
Pik3cg
Pik3r5
Pilra
Pirb
Pisd-ps1
Pisd-ps2
Pkib
Pkn1
Pkn3
Pla2g15
Plagl2
Plau
Plaur
Plcb2
Plcb3
Plcd4
Plce1
Plcg2
Pld2
Pld4
Plek
Plekhf2
Plekhh3
Plekho2
Plin2
Plin4
Plod3
Plp2
Plpp2
Plpp6
Plscr1
Plscr2
Plxdc2
Plxna4os1
Plxnb2
Pm20d1
Pmaip1
Pml
Pmp22
Pnoc
Pnp
Pnpla7
Poc1b
Pold1
Pold4
Pou2f2
Ppcdc
Ppl
Ppp1r18
Ppp1r3g
Ppp2r1b
Pqlc3
Prcp
Prdx6
Prelid2
Prickle3
Procr
Pros1
Prrx2
Psd4
Psen1
Pskh1
Psmb8
Psmb9
Psme2b
Pspc1
Pstpip1
Ptafr
Ptges
Ptgs1
Ptpn18
Ptpn21
Ptpn22
Ptpn6
Ptprc
Ptx3
Pycard
Pyroxd2
Rab13
Rab29
Rab32
Rab3il1
Rab7b
Rac2
Rad51c
Rapgef3
Rapgef3os2
Rapsn
Rarg
Rasa4
Rasal3
Rasgrp3
Rassf4
Rassf7
Rbm24
Rbm4
Rbpms
Rcbtb2
Rcsd1
Rdm1
Reck
Reep4
Rel
Rela
Relb
Renbp
Retsat
Rftn2
Rfx4
Rfxank
Rgl3
Rgma
Rgs1
Rgs10
Rhbdf1
Rhbdf2
Rhbdl3
Rhoc
Rhoh
Rhoj
Rhoq
Rhou
Rida
Rin2
Rin3
Rinl
Ripk1
Ripk2
Ripply2
Rmi1
Rnase4
Rnaset2b
Rnf113a1
Rnf213
Rnf31
Rnu3a
Rnu3b3
Rorc
Rps15a-ps4
Rps6ka1
Rps6ka5
Rsad2
Rtkn2
Rtp4
Rubcnl
Runx1
S100a1
S100a11
S100a13
S100a16
S100a3
S100a4
S100a6
S100b
S1pr3
Sall1
Samd9l
Samhd1
Samsn1
Sash3
Sat1
Sbk3
Sbno2
Scarb1
Sco2
Scpep1
Scrg1
Sctr
Sdc4
Selplg
Serp1
Serpina3i
Serpina3n
Serpine1
Serpine2
Serpinf1
Serpinf2
Serping1
Setdb2
Sft2d2
Sfxn2
Sh2b3
Sh2d6
Sh3bp2
Sh3pxd2b
Sh3tc1
Shc1
Shc4
Siglece
Siglecf
Siglech
Sipa1
Skap2
Slamf6
Slamf7
Slamf8
Slamf9
Slc10a3
Slc11a1
Slc12a9
Slc13a3
Slc14a1
Slc15a3
Slc16a1
Slc16a3
Slc16a6
Slc17a9
Slc1a5
Slc22a18
Slc22a4
Slc25a45
Slc25a53
Slc29a3
Slc2a5
Slc31a2
Slc35d2
Slc38a10
Slc39a1
Slc39a14
Slc39a8
Slc40a1
Slc41a1
Slc43a3
Slc46a3
Slc7a2
Slc7a7
Slc8b1
Slc9a9
Slco2b1
Slfn2
Slfn5
Slfn8
Slfn9
Smagp
Smarca1
Smco3
Smim18
Smoc1
Smpd5
Smpdl3b
Snhg18
Snora73a
Snora73b
Snx18
Snx20
Snx22
Soat1
Socs1
Socs3
Socs6
Sorcs3
Sord
Sox21
Sox9
Sp100
Sp110
Sp140
Sparc
Spata5l1
Spi1
Spidr
Spint1
Spp1
Srebf1
Srgn
Ssfa2
St14
St3gal6
St6gal1
St8sia6
Stab1
Stard8
Stard9
Stat1
Stat2
Stat3
Stat5a
Stat6
Steap3
Stk10
Stn1
Stom
Ston1
Suclg2
Sugct
Suox
Susd3
Svil
Swap70
Syde1
Syk
Syngr2
Syt5
Taf6l
Tagap
Tagln2
Tap1
Tap2
Tapbp
Tbxas1
Tcf7l1
Tcirg1
Tcof1
Tdrd7
Tead3
Tec
Tep1
Tes
Tesk2
Tex261
Tfcp2l1
Tfe3
Tfpi
Tgfa
Tgfb1
Tgfbr1
Tgfbr2
Tgif1
Tgm1
Tgm2
Tgtp2
Tha1
Thbs2
Themis2
Thg1l
Ticam1
Ticam2
Tifa
Tifab
Timp1
Tk1
Tlr1
Tlr13
Tlr2
Tlr3
Tlr4
Tlr6
Tlr7
Tlr9
Tmc6
Tmco4
Tmed3
Tmem106a
Tmem119
Tmem123
Tmem132b
Tmem140
Tmem150a
Tmem154
Tmem173
Tmem176a
Tmem176b
Tmem198b
Tmem206
Tmem221
Tmem243
Tmem267
Tmem37
Tmem51
Tmem86a
Tnfaip2
Tnfaip8l2
Tnfrsf11a
Tnfrsf13b
Tnfrsf1a
Tnfrsf1b
Tnfsf10
Tnfsf11
Tnfsf12
Tnfsf13b
Tnfsf9
Tnfsfm13
Tnni2
Tns2
Tor3a
Tpbgl
Tpcn2
Tpm4
Traf2
Traf3ip3
Trem2
Trex1
Trim12a
Trim12c
Trim14
Trim21
Trim25
Trim30a
Trim30d
Trim34a
Trim47
Trim5
Trim56
Trim65
Trip6
Trp53
Trp53i13
Trpm5
Tsc22d4
Tspan15
Tspan32
Tspan4
Tspo
Tst
Ttf2
Txlnb
Tyrobp
Uap1l1
Uba7
Ube2l6
Ube4bos3
Ugdh
Ugt1a6a
Ugt1a7c
Unc93b1
Upk3bl
Upp1
Usp18
Usp53
Vamp5
Vasp
Vav1
Vgf
Vim
Vis1
Vkorc1
Vmac
Vrk2
Vsir
Vwa1
Vwa5a
Vwf
Was
Wasf2
Wdfy4
Wdr17
Wdr62
Wdr81
Wdr95
Wfdc17
Wfdc18
Wipf1
Wipi1
Wisp2
Wwtr1
Xaf1
Xdh
Xkr8
Xlr
Zbp1
Zbtb40
Zc3h12a
Zc3h18
Zc3hav1
Zdhhc2
Zeb2os
Zfp111
Zfp217
Zfp341
Zfp36
Zfp36l1
Zfp36l2
Zfp385b
Zfp575
Zfp595
Zfp677
Zfp691
Zfp703
Zfp808
Zfp862-ps
Zfp930
Zfp984
Zfp991
Zmynd15
Znf41-ps
Znfx1
Zscan29
