# Supplementary material for: Genetic variability in response to amyloid beta deposition influences Alzheimer’s disease risk
Source: Brain Commun. 2019 Oct 10;1(1):fcz022. doi: 10.1093/braincomms/fcz022 (PMC7145452; doi:10.1093/braincomms/fcz022)
Supplement: fcz022_Supplementary_Data [file fcz022_supplementary_data.zip › Supplementary Table 2 Genes showing the tightest expression response.xlsx]

## Sheet: Centre of amyloid module
Supplementary Table 2 The mouse genes showing the tightest expression in amyloid-responsive microglia, which form the innate immune module plotted in Figure 1 (TOM > 0·39)
C1qa
C1qb
C1qc
C3ar1
Ctss
Ctsz
Gpr183
Hcar2
Lilrb4a
Ly86
Ly9
Mpeg1
P2ry13
Plek
Plxna4os1
Samsn1
Trem2
Tyrobp
Abi3
Adgre1
Aif1
Anxa3
Apbb1ip
Arhgap30
Arhgap9
Arl11
Asb10
B2m
Bcl2a1a
Bcl2a1b
Bcl2a1d
Btk
C5ar1
Ccl12
Ccl3
Ccl4
Ccl6
Cd14
Cd180
Cd22
Cd300c2
Cd33
Cd37
Cd48
Cd52
Cd53
Cd68
Cd72
Cd84
Cd86
Ch25h
Clec5a
Clec7a
Csf1r
Csf2rb
Csf3r
Cst7
Ctla2b
Ctsd
Cx3cr1
Cxcl10
Dock2
Dock8
Epsti1
Fcer1g
Fcgr2b
Fcgr3
Fcgr4
Fcrls
Fermt3
Gal3st4
Gfap
Gm11545
Gm43351
Gpr34
Gpr65
Gpr84
Grn
H2-Oa
H2-Ob
Havcr2
Hcls1
Hcst
Hexb
Hpgd
Hvcn1
Ifi204
Ifi207
Ifit3
Ifit3b
Ikzf1
Il10ra
Il1a
Inpp5d
Irf5
Irf8
Itgam
Itgax
Itgb2
Klhl6
Lag3
Lair1
Laptm5
Lilra5
Lpxn
Man2b1
Ms4a6d
Myo1f
Naip2
Ncf1
Ncf2
Nckap1l
Oas1a
Olfml3
Olfr111
Pdcd1
Phf11b
Pik3ap1
Pik3cg
Plaur
Psd4
Ptafr
Ptgs1
Ptpn6
Ptprc
Rasal3
Runx1
Sash3
Selplg
Siglecf
Siglech
Slamf9
Slc11a1
Slfn8
Spi1
Tifab
Tlr13
Tlr2
Tlr7
Tmem173
Tnfaip8l2
Tnfrsf1b
Traf3ip3
Unc93b1
Vav1
Wfdc17
Xlr
