# Supplementary material for: Genetic variability in response to amyloid beta deposition influences Alzheimer’s disease risk
Source: Brain Commun. 2019 Oct 10;1(1):fcz022. doi: 10.1093/braincomms/fcz022 (PMC7145452; doi:10.1093/braincomms/fcz022)
Supplement: fcz022_Supplementary_Data [file fcz022_supplementary_data.zip › Supplementary Table 3 Putative risk genes in entire immune module.xlsx]

## Sheet: Amyloid module ALL genes
Supplementary Table 3 Putative risk genes in entire immune module associated with amyloid pathology.
HGNC.symbol	MGI.symbol	Gene name	CHR	START	STOP	NSNPS	NPARAM	N	ZSTAT	P
CMTM7	Cmtm7	CKLF-like MARVEL transmembrane domain containing 7	3	32433163	32524559	408	49	89769	2.6441	0.0040958
IGSF10	Igsf10	Immunoglobulin superfamily, member 10	3	151143172	151176497	110	21	89769	2.48	0.0065696
ITGAM	Itgam	Integrin alpha M	16	31271311	31344213	168	15	89769	2.5817	0.0049159
ITGB3	Itgb3	Integrin beta 3	17	45331212	45421658	332	35	89769	2.8728	0.002034
LACTB2	Lactb2	Lactamase, beta 2	8	71547553	71581409	118	17	89769	3.4801	0.00025057
LAPTM5	Laptm5	Lysosomal-associated protein transmembrane 5	1	31205316	31230667	71	23	89769	3.8218	6.6239e-05
LILRB4	Lilra5	Leukocyte immunoglobulin-like receptor, subfamily A, member 5	19	55155340	55181810	148	27	89769	2.3674	0.0089562
MAP3K11	Map3k11	Mitogen-activated protein kinase kinase kinase 11	11	65365226	65382853	37	10	89769	2.337	0.0097189
MFSD2A	Mfsd2a	Major facilitator superfamily domain containing 2A	1	40420802	40435638	17	9	89769	2.7896	0.0026385
MLPH	Mlph	Melanophilin	2	238394071	238463961	406	23	89769	2.6436	0.0041013
OAS2	Oas2	2'-5' oligoadenylate synthetase 2	12	113416200	113449528	110	19	89769	3.5841	0.00016915
PPL	Ppl	Periplakin	16	4932508	5010742	431	64	89769	2.9557	0.00156
RFX4	Rfx4	Regulatory factor X, 4 (influences HLA class II expression)	12	106976685	107156581	502	40	89769	2.6107	0.0045172
SCARB1	Scarb1	Scavenger receptor class B, member 1	12	125261402	125367214	410	74	89769	2.9136	0.0017862
SHC4	Shc4	SHC (Src homology 2 domain containing) family, member 4	15	49115932	49255641	426	57	89769	2.9977	0.00136
